# Supplementary material for: Impairment of Intestinal Barrier Function Induced by Early Weaning via Autophagy and Apoptosis Associated With Gut Microbiome and Metabolites
Source: Front Immunol. 2021 Dec 15;12:804870. doi: 10.3389/fimmu.2021.804870 (PMC8714829; doi:10.3389/fimmu.2021.804870)
Supplement: Supplementary file 2 [file DataSheet_2.xlsx]

## Sheet: SP
ID	phylum	Abudance	ModuleClass	Degree	Closeness Centrality	Betweenness Centrality	Custering Coefficient	Zi	Pi	NodeType
Peptococcus	Firmicutes	0.0002	Module1	16	0.3772	0.1338	0.4917	0.1237	0.4688	Peripherals
YRC22	Bacteroidetes	0.0012	Module1	15	0.3217	0.0279	0.5905	1.3602	0	Peripherals
Bilophila	Proteobacteria	0.0011	Module1	14	0.3125	0.0142	0.6813	1.1129	0	Peripherals
Synergistes	Firmicutes	0.001	Module1	14	0.3418	0.0304	0.6813	0.8656	0.1327	Peripherals
Blautia	Firmicutes	0.0018	Module1	13	0.3125	0.0086	0.7692	0.8656	0	Peripherals
Butyricimonas	Bacteroidetes	0.0009	Module1	13	0.3125	0.0061	0.7949	0.8656	0	Peripherals
Fusobacterium	Others	0.0008	Module1	13	0.3125	0.0061	0.7949	0.8656	0	Peripherals
Campylobacter	Proteobacteria	0.0002	Module2	13	0.3365	0.0598	0.5769	0.4769	0.426	Peripherals
Acidaminococcus	Firmicutes	0.0002	Module1	12	0.3038	0.0349	0.5455	0.6183	0	Peripherals
Bacteroides	Bacteroidetes	0.0231	Module1	12	0.3265	0.0127	0.8182	0.371	0.1528	Peripherals
Roseburia	Firmicutes	0.0134	Module1	12	0.3265	0.0127	0.8182	0.371	0.1528	Peripherals
Butyrivibrio	Firmicutes	0.0006	Module1	11	0.2636	0.0024	0.8182	0.371	0	Peripherals
Lachnospira	Firmicutes	0.0007	Module1	11	0.2956	0.0049	0.8182	0.371	0	Peripherals
Parabacteroides	Bacteroidetes	0.0095	Module1	11	0.2636	0.0239	0.6727	0.371	0	Peripherals
Anaerovibrio	Firmicutes	0.0104	Module2	11	0.3125	0.0233	0.7455	0.7704	0.1653	Peripherals
Methanobrevibacter	Others	0.0235	Module2	11	0.3125	0.0351	0.6909	0.7704	0.1653	Peripherals
Phascolarctobacterium	Firmicutes	0.0608	Module2	11	0.3125	0.0145	0.7818	0.7704	0.1653	Peripherals
Prevotella	Bacteroidetes	0.1191	Module2	11	0.2668	0.0103	0.7273	1.0639	0	Peripherals
Ruminococcus	Firmicutes	0.0233	Module2	11	0.2668	0.0103	0.7273	1.0639	0	Peripherals
Treponema	Others	0.0041	Module2	11	0.3125	0.0145	0.7818	0.7704	0.1653	Peripherals
p-75-a5	Firmicutes	0.0018	Module2	11	0.3125	0.0233	0.7455	0.7704	0.1653	Peripherals
Lactobacillus	Firmicutes	0.0188	Module5	10	0.0536	0.0013	0.3333	1.4142	0	Peripherals
Faecalibacterium	Firmicutes	0.0065	Module2	9	0.2574	0.0061	0.8333	0.4769	0	Peripherals
Succinivibrio	Proteobacteria	0.0121	Module1	8	0.2352	0.0015	0.7143	-0.371	0	Peripherals
Collinsella	Actinobacteria	0.0025	Module2	8	0.2544	0.0047	0.8214	0.1834	0	Peripherals
Clostridium	Firmicutes	0.0024	Module1	7	0.2327	0.0031	0.6667	-0.6183	0	Peripherals
Oxalobacter	Proteobacteria	0.0001	Module2	7	0.2303	0.0192	0.5714	-0.1101	0	Peripherals
Oscillospira	Firmicutes	0.0353	Module1	6	0.2327	0.0008	0.8	-0.8656	0	Peripherals
Catenibacterium	Firmicutes	0.0019	Module1	4	0.2255	0.0017	0.5	-1.3602	0	Peripherals
Dorea	Firmicutes	0.0076	Module1	4	0.2378	0.0016	0.5	-1.3602	0	Peripherals
Methanosphaera	Others	0.0001	Module2	4	0.2188	0.0221	0.5	-0.9905	0	Peripherals
Acinetobacter	Proteobacteria	0.0007	Module4	4	0.0714	0	1	0	0	Peripherals
Delftia	Proteobacteria	0.0001	Module4	4	0.0714	0	1	0	0	Peripherals
Enhydrobacter	Proteobacteria	0.0001	Module4	4	0.0714	0	1	0	0	Peripherals
Mitsuokella	Others	0.0001	Module4	4	0.0714	0	1	0	0	Peripherals
Sphingomonas	Proteobacteria	0.0003	Module4	4	0.0714	0	1	0	0	Peripherals
CF231	Bacteroidetes	0.0027	Module2	3	0.1919	0	1	-1.284	0	Peripherals
Escherichia	Proteobacteria	0.0098	Module2	3	0.2166	0.004	0.6667	-1.284	0	Peripherals
Cloacibacterium	Bacteroidetes	0.0002	Module3	3	0.0536	0	1	0	0	Peripherals
Fibrobacter	Firmicutes	0.0001	Module3	3	0.0536	0	1	0	0	Peripherals
Mycobacterium	Others	0.0001	Module3	3	0.0536	0	1	0	0	Peripherals
Tolumonas	Proteobacteria	0.0001	Module3	3	0.0536	0	1	0	0	Peripherals
Eubacterium	Firmicutes	0.0003	Module5	3	0.0536	0.0019	0	1.7321	0	Peripherals
Proteus	Proteobacteria	0.0003	Module1	2	0.2083	0	1	-1.8548	0	Peripherals
Streptococcus	Firmicutes	0.0005	Module2	2	0.1709	0	1	-1.5775	0	Peripherals
Bifidobacterium	Actinobacteria	0.0012	Module5	2	0.0402	0	1	0	0	Peripherals
Weissella	Firmicutes	0.0034	Module5	2	0.0402	0	1	0	0	Peripherals
Desulfovibrio	Proteobacteria	0.0059	Module1	1	0.187	0	0	-2.1021	0	Peripherals
Coprococcus	Firmicutes	0.0058	Module2	1	0.1632	0	0	-1.871	0	Peripherals
rc4-4	Firmicutes	0.0001	Module4	1	0.0179	0	0	0	0	Peripherals
vadinCA11	Others	0.0001	Module4	1	0.0179	0	0	0	0	Peripherals
Pyramidobacter	Synergistetes	0.0009	Module5	1	0.0321	0	0	-1.4142	0	Peripherals
Aerococcus	Firmicutes	0.0003	Module5	1	0.0321	0	0	-0.5774	0	Peripherals
Megasphaera	Firmicutes	0.001	Module5	1	0.0321	0	0	-0.5774	0	Peripherals
Sutterella	Proteobacteria	0.0002	Module5	1	0.0321	0	0	-0.5774	0	Peripherals
Akkermansia	Firmicutes	0.0001	Module5	1	0.0179	0	0	0	0	Peripherals
Dialister	Others	0.0001	Module5	1	0.0179	0	0	0	0	Peripherals

## Sheet: WP
ID	phylum	Abudance	ModuleClass	Degree	Closeness Centrality	Betweenness Centrality	Custering Coefficient	Zi	Pi	NodeType
Anaerovibrio	Firmicutes	0.0162	Module1	8	0.2694	0.0188	0.5714	1.4142	0	Peripherals
Bacteroides	Bacteroidetes	0.005	Module1	3	0.2339	0.0012	0.6667	-1.2374	0	Peripherals
Bilophila	Proteobacteria	0.0006	Module1	6	0.2402	0.0075	0.4667	0.3536	0	Peripherals
Butyricimonas	Bacteroidetes	0.0001	Module1	2	0.0444	0	1	0	0	Peripherals
Catenibacterium	Firmicutes	0.0021	Module1	8	0.2867	0.0688	0.5	0.8839	0.2188	Peripherals
Clostridium	Firmicutes	0.0027	Module1	5	0.2522	0.0186	0.4	-0.7071	0.32	Peripherals
Eubacterium	Firmicutes	0.0003	Module1	5	0.2504	0.0013	0.8	-0.7071	0.32	Peripherals
Megasphaera	Firmicutes	0.0016	Module1	3	0.2634	0.1238	0.3333	-1.7678	0.4444	Peripherals
p-75-a5	Firmicutes	0.001	Module1	8	0.2867	0.0688	0.5	0.8839	0.2188	Peripherals
Peptococcus	Firmicutes	0.0001	Module1	4	0.2265	0.0009	0.8333	-0.7071	0	Peripherals
Propionibacterium	others	0.0001	Module1	1	0.0222	0	0	0	0	Peripherals
Pyramidobacter	Synergistetes	0.0016	Module1	7	0.2844	0.065	0.4762	0.3536	0.2449	Peripherals
Roseburia	Firmicutes	0.0224	Module1	8	0.2694	0.0188	0.5714	1.4142	0	Peripherals
Ruminobacter	others	0.0001	Module1	2	0.0444	0	1	0	0	Peripherals
Sarcina	Firmicutes	0.0002	Module1	1	0.0222	0	0	0	0	Peripherals
Succiniclasticum	Firmicutes	0.0001	Module1	2	0.0444	0	1	0	0	Peripherals
Treponema	others	0.0089	Module1	8	0.2891	0.0858	0.3214	-0.1768	0.4688	Peripherals
Bacillus	Firmicutes	0.0002	Module2	3	0.2419	0.0453	0	-0.4082	0	Peripherals
Blautia	Firmicutes	0.0027	Module2	6	0.2778	0.0267	0.5333	1.2247	0.2778	Peripherals
Butyrivibrio	Firmicutes	0.0009	Module2	7	0.3175	0.167	0.3333	0.4082	0.5714	Peripherals
Collinsella	Actinobacteria	0.0034	Module2	7	0.2778	0.0578	0.381	-0.4082	0.4898	Peripherals
Dorea	Firmicutes	0.0093	Module2	1	0.1912	0	0	-2.0412	0	Peripherals
Epulopiscium	others	0.0001	Module2	3	0.2195	0.0055	0.3333	-0.4082	0	Peripherals
Phascolarctobacterium	Firmicutes	0.0707	Module2	3	0.2168	0.2061	0.3333	-1.069	0.4444	Peripherals
Prevotella	Bacteroidetes	0.16	Module2	5	0.2634	0.0172	0.6	1.2247	0	Peripherals
rc4-4	Firmicutes	0.0001	Module2	6	0.2963	0.0562	0.5333	0.4082	0.5	Peripherals
Acidaminococcus	Firmicutes	0.0004	Module3	4	0.2673	0.1307	0.3333	0.2673	0.375	Peripherals
CF231	Bacteroidetes	0.002	Module3	3	0.2822	0.181	0.3333	-1.069	0.4444	Peripherals
Coprococcus	Firmicutes	0.0083	Module3	4	0.2576	0.1891	0.5	1.6036	0	Peripherals
Sphingomonas	Proteobacteria	0.0001	Module3	3	0.2265	0.045	0.6667	0.2673	0	Peripherals
Desulfovibrio	Proteobacteria	0.0049	Module4	4	0.1553	0	1	0	0	Peripherals
Lachnospira	Firmicutes	0.0014	Module4	4	0.1553	0	1	0	0	Peripherals
Methanobrevibacter	others	0.0285	Module4	2	0.1539	0	1	-2	0	Peripherals
Oscillospira	Firmicutes	0.035	Module4	4	0.1553	0	1	0	0	Peripherals
Parabacteroides	Bacteroidetes	0.0046	Module4	6	0.1842	0.1783	0.4667	1	0.2778	Peripherals
Synergistes	Synergistetes	0.0004	Module4	5	0.1559	0.0015	0.7	1	0	Peripherals
Aerococcus	Firmicutes	0.0002	Module5	3	0.237	0.0394	0.3333	0	0	Peripherals
Bifidobacterium	Actinobacteria	0.0007	Module5	3	0.2504	0.007	0.6667	0	0	Peripherals
Bulleidia	Firmicutes	0.0001	Module5	2	0.2032	0	1	-0.7071	0	Peripherals
Escherichia	Proteobacteria	0.003	Module5	4	0.2595	0.0192	0.6667	0.7071	0	Peripherals
Faecalibacterium	Firmicutes	0.0049	Module5	4	0.2714	0.0752	0.1667	0	0.375	Peripherals
Lactobacillus	Firmicutes	0.0058	Module5	2	0.3119	0.1882	0.25	2.1213	0.375	Peripherals
Oxalobacter	Proteobacteria	0.0002	Module5	1	0.1881	0	0	-1.4142	0	Peripherals
Ruminococcus	Firmicutes	0.016	Module5	1	0.2092	0	0	-1.4142	0	Peripherals
Succinivibrio	Proteobacteria	0.0281	Module5	5	0.3092	0.2035	0.4	0	0.56	Peripherals
Weissella	Firmicutes	0.0016	Module5	4	0.2595	0.0192	0.6667	0.7071	0	Peripherals
