# Supplementary material for: Impairment of Intestinal Barrier Function Induced by Early Weaning via Autophagy and Apoptosis Associated With Gut Microbiome and Metabolites
Source: Front Immunol. 2021 Dec 15;12:804870. doi: 10.3389/fimmu.2021.804870 (PMC8714829; doi:10.3389/fimmu.2021.804870)
Supplement: Supplementary file 3 [file DataSheet_3.xlsx]

## Sheet: Sheet1
	Loading (t1)	OrthoLoading (to1)	VIP	Coefficients	t.stat	p.value	#NAME?	FDR	#NAME?
Taxifolin	-0.0230534	-0.0642122	0.454552	-0.00266983	0.65527	0.53132	0.27465	0.7408	0.130299
Dihydrocarveol	0.0316405	-0.0342935	0.623868	0.00371007	-0.92935	0.37558	0.4253	0.63747	0.19554
1-Hexadecanol	0.0295811	-0.0132245	0.583261	0.00349346	-0.87083	0.40682	0.3906	0.65938	0.180864
1-Monopalmitin	0.0462724	0.0548612	0.91237	0.0052452	-1.3745	0.22137	0.65488	0.468	0.329754
12-Cyclohexanedione 3	-0.0272857	-0.0430199	0.538003	-0.00290889	0.71683	0.49001	0.30979	0.71019	0.148625
13-Cyclohexanedione 1	0.0679594	0.0740017	1.33998	0.00770651	-2.285	0.046907	1.3288	0.2343	0.630228
13-diaminopropane	0.0906358	0.0178025	1.7871	0.0102834	-3.9613	0.0034462	2.4627	0.11171	0.951908
14-Cyclohexanedione 2	0.0298629	0.0255798	0.588817	0.00360444	-0.90071	0.39162	0.40713	0.64858	0.188036
2-amino-2-methylpropane-13-diol 2	0.0318009	0.100512	0.62703	0.00368616	-0.92284	0.37977	0.42048	0.63952	0.194146
2-Amino-2-norbornanecarboxylic acid 2	0.0635444	0.0699251	1.25293	0.00737968	-2.1422	0.057822	1.2379	0.25273	0.597343
2-Amino-3-methyl-1-butanol	-0.00983959	-0.0290204	0.194011	-0.0011376	0.27443	0.78934	0.10273	0.91658	0.0378296
2-Butyne-14-diol	0.0154012	0.0579236	0.303672	0.00163863	-0.3969	0.69978	0.15504	0.86144	0.064775
2-Deoxytetronic acid	-0.0299177	-0.0474209	0.589897	-0.0035117	0.87573	0.41446	0.38252	0.66377	0.177982
2-Furoic Acid	-0.0241569	0.0697687	0.47631	-0.00286983	0.70672	0.49755	0.30316	0.71537	0.145469
2-hydroxy-3-isopropylbutanedioic acid	0.0509623	0.0711379	1.00484	0.00587236	-1.5771	0.15925	0.79792	0.39711	0.401089
2-hydroxybutanoic acid	-0.0136736	0.0628435	0.269607	-0.00170236	0.41259	0.68868	0.16198	0.85865	0.0661838
2-hydroxypyridine	0.0184273	0.0977664	0.363337	0.00209746	-0.51061	0.6228	0.20565	0.80888	0.0921159
2-keto-isovaleric acid 1	0.0264867	0.0730188	0.522247	0.00326218	-0.80926	0.43722	0.3593	0.68108	0.166802
2-ketoadipate 4	0.0606324	0.0697957	1.19551	0.00697559	-1.9771	0.077948	1.1082	0.29151	0.535347
2-Methoxyestrone 2	0.00611875	-0.0115751	0.120646	0.000653869	-0.15734	0.87882	0.056102	0.94698	0.0236592
21-hydroxypregnenolone 2	0.0255802	0.0756066	0.504375	0.0030236	-0.74664	0.4738	0.32441	0.70079	0.154412
2425-dihydrolanosterol	0.0460009	-0.00526018	0.907016	0.00525889	-1.3788	0.22624	0.64543	0.47316	0.324992
26-Diaminopimelic acid 2	0.0950821	0.0148862	1.87477	0.0108925	-4.6663	0.0040278	2.3949	0.11723	0.930961
3-_2-Hydroxyphenyl_propionic acid	0.0294178	0.0861011	0.580041	0.00337858	-0.84014	0.42162	0.37508	0.6667	0.17607
3-_3-hydroxyphenyl_propionic acid	-0.0608931	0.0546774	1.20065	-0.00695966	1.9709	0.10522	0.97791	0.31739	0.498407
3-Aminoisobutyric acid 1	0.0548039	0.0541644	1.08059	0.00647977	-1.7893	0.10931	0.96136	0.32212	0.491982
3-Hexenedioic acid	0.0557441	0.0743145	1.09913	0.00634887	-1.742	0.11339	0.94542	0.32739	0.484935
3-hydroxy-L-proline 2	0.0392733	0.0852559	0.774365	0.00460753	-1.1822	0.2649	0.57692	0.51782	0.285821
3-hydroxybenzoic acid	0.033902	0.0786939	0.668459	0.00398937	-1.0061	0.3382	0.47083	0.59529	0.225271
3-hydroxybutyric acid	0.0217443	0.101375	0.428739	0.00248154	-0.60728	0.55747	0.25378	0.75824	0.120193
3-Hydroxynorvaline 2	0.0400556	-0.00496867	0.789791	0.0045688	-1.1709	0.29053	0.53681	0.53563	0.271135
3-hydroxyphenylacetic acid	0.00753823	-0.0632909	0.148634	0.000798549	-0.19227	0.85195	0.069588	0.93883	0.027413
3-methylcatechol	0.0570559	0.0488459	1.12499	0.00675258	-1.8908	0.089749	1.047	0.30359	0.517713
36-Anhydro-D-galactose 4	-0.0215099	-0.0192271	0.424118	-0.0025627	0.62792	0.54961	0.25995	0.7542	0.122513
3712-Trihydroxycoprostane 1	0.00573993	0.0706792	0.113176	0.000605662	-0.14571	0.88804	0.051569	0.94903	0.0227201
4-Acetamidobutyric acid 2	0.00442347	0.00988358	0.0872192	0.000284344	-0.068352	0.94705	0.023628	0.96921	0.0135821
4-aminobutyric acid 1	-0.00776064	0.0369401	0.153019	-0.00100216	0.24155	0.81509	0.088795	0.9256	0.0335767
4-Hydroxy-6-methyl-2-pyrone	0.0674635	0.072613	1.3302	0.00772195	-2.292	0.047167	1.3264	0.2343	0.630228
4-hydroxybutyrate	-0.00349489	0.0837568	0.0689099	-0.000501192	0.12054	0.9067	0.042536	0.95584	0.0196148
4-Hydroxycyclohexanecarboxylic acid	0.000172221	-0.0466018	0.00339575	0.000281223	-0.067602	0.94765	0.023352	0.96921	0.0135821
4-hydroxyphenylacetic acid	0.0520147	0.0690205	1.02559	0.00592794	-1.5958	0.15802	0.80129	0.39658	0.401669
4-HYDROXYPYRIDINE	0.0261598	0.0992789	0.515802	0.00303889	-0.75063	0.47069	0.32727	0.70079	0.154412
4-Methylbenzyl alcohol	-0.00282991	0.0864217	0.0557984	-0.000110567	0.026573	0.97932	0.0090735	0.98694	0.00570925
5-Aminoimidazole-4-carboxamide 2	0.08193	0.0422144	1.61544	0.00942329	-3.2448	0.021664	1.6643	0.18846	0.724781
5-Aminovaleric acid 1	-0.010936	0.0228961	0.215629	-0.00138792	0.33543	0.75006	0.1249	0.88955	0.0508296
56-dihydrouracil 1	0.0647487	0.0729675	1.27667	0.00745433	-2.174	0.061279	1.2127	0.25621	0.591404
6-phosphogluconic acid	0.0158551	-0.0714517	0.312622	0.00177351	-0.43015	0.67621	0.16992	0.84853	0.0713328
adipic acid	0.0439908	-0.0619578	0.867382	0.00485946	-1.2567	0.23839	0.62271	0.48552	0.313793
adrenaline 2	0.0389702	0.00845763	0.76839	0.0045502	-1.1654	0.27829	0.55549	0.52857	0.276897
Adrenosterone 1	0.0378511	-0.0101136	0.746323	0.00447963	-1.145	0.28127	0.55088	0.52857	0.276897
alanine 1	0.0450227	0.0229388	0.887729	0.0052083	-1.363	0.20411	0.69014	0.44606	0.350607
allose 1	-0.0498978	0.00369929	0.983852	-0.00578736	1.5487	0.16235	0.78954	0.39971	0.398255
alpha-Ecdysone 2	0.0468805	-0.0146355	0.92436	0.0053419	-1.4048	0.21905	0.65945	0.46564	0.33195
alpha-ketoglutaric acid	0.0663082	0.0463173	1.30742	0.0075674	-2.2231	0.075865	1.12	0.28933	0.538607
alpha-ketoisocaproic acid 1	0.0623942	0.0650231	1.23025	0.00711527	-2.0329	0.084988	1.0706	0.29784	0.526017
Aminomalonic acid	0.0809948	0.0299962	1.597	0.00938114	-3.2152	0.022442	1.6489	0.18846	0.724781
Arachidic acid	0.0410046	-0.0689472	0.808502	0.00464206	-1.1923	0.28057	0.55196	0.52857	0.276897
arachidonic acid	-0.0337035	0.0404161	0.664545	-0.00385023	0.96768	0.35822	0.44585	0.62488	0.204203
arbutin	0.0174065	0.0183252	0.343211	0.00197296	-0.47958	0.6451	0.19037	0.82277	0.0847216
aspartic acid 1	0.0822347	0.059521	1.62145	0.00948788	-3.291	0.012562	1.9009	0.15729	0.803299
azelaic acid	0.0150614	-0.0325465	0.296971	0.00162647	-0.39391	0.70324	0.1529	0.86208	0.0644524
Behenic acid	0.0623477	-0.0611483	1.22933	0.00707647	-2.0172	0.095958	1.0179	0.30849	0.510759
benzoic acid	-0.0676122	-0.0220077	1.33313	-0.00771199	2.2875	0.056301	1.2495	0.24888	0.60401
beta-Alanine 2	0.0494604	-0.00146205	0.975229	0.00572462	-1.528	0.18601	0.73046	0.42585	0.370743
beta-Glutamic acid 1	0.0818707	0.021045	1.61427	0.0094126	-3.2373	0.02277	1.6426	0.18846	0.724781
Biphenyl	0.0117498	-0.000165445	0.231676	0.00149997	-0.36285	0.72787	0.13795	0.87389	0.0585432
Biuret 3	0.0760863	0.0587783	1.50022	0.0084683	-2.659	0.028452	1.5459	0.20947	0.678878
butyraldehyde 3	0.026449	0.0966298	0.521505	0.00313532	-0.77586	0.45579	0.34123	0.69061	0.160767
canavanine degr prod	0.0559526	0.0895066	1.10324	0.00643673	-1.7736	0.10688	0.97109	0.31739	0.498407
Capric Acid	-0.0300431	-0.019993	0.592372	-0.00349228	0.87052	0.41966	0.37711	0.66631	0.176324
caprylic acid	-0.082816	-0.0421603	1.63291	-0.00932515	3.1766	0.010236	1.9899	0.14221	0.84707
Carbobenzyloxy-L-leucine degr1	-0.01115	0.0855388	0.219848	-0.00121317	0.29281	0.77584	0.11023	0.91179	0.0401052
catechol	0.0531531	0.0686806	1.04804	0.00618686	-1.6847	0.12472	0.90408	0.33691	0.472486
cellobiose 1	-0.0839345	0.0117269	1.65497	-0.00955933	3.3433	0.007454	2.1276	0.12607	0.899388
Cerotinic acid	0.0299377	-0.0760028	0.590293	0.00329973	-0.8192	0.44121	0.35535	0.68108	0.166802
Chlorogenic Acid 1	0.0689591	0.0190992	1.35969	0.00792526	-2.386	0.062569	1.2036	0.25621	0.591404
cholesterol	0.0507183	-0.00595286	1.00003	0.00599395	-1.6182	0.14269	0.8456	0.37505	0.425911
cholic acid	0.0285611	-0.0437131	0.563149	0.00324086	-0.80363	0.45504	0.34195	0.69061	0.160767
cis-gondoic acid	0.0359601	-0.018156	0.709039	0.00415867	-1.0534	0.3248	0.48839	0.57692	0.238884
Citraconic acid 2	0.0530148	0.0624757	1.04531	0.0063276	-1.7344	0.11362	0.94455	0.32739	0.484935
citrulline 1	0.0763965	0.0489425	1.50634	0.00890294	-2.9058	0.027934	1.5539	0.20947	0.678878
Cortexolone 2	0.0646954	-0.0609892	1.27562	0.00750987	-2.198	0.052845	1.277	0.23903	0.621548
creatine	0.0103185	0.0633288	0.203453	0.00104775	-0.25261	0.80592	0.09371	0.92448	0.0341025
cycloserine	0.0916392	0.0323056	1.80688	0.0104683	-4.1526	0.0059962	2.2221	0.11798	0.928192
Cytosin	-0.0115651	0.00735008	0.228034	-0.00162005	0.39233	0.7088	0.14948	0.86208	0.0644524
D-_glycerol 1-phosphate_	0.0290238	-0.0405223	0.572273	0.00324543	-0.80484	0.43977	0.35677	0.68108	0.166802
D-alanyl-D-alanine 2	0.0203265	0.0558843	0.400784	0.00226189	-0.55181	0.59601	0.22474	0.79162	0.101483
D-Arabitol	-0.00112529	-0.0104072	0.0221877	-0.000207914	0.049974	0.96156	0.017021	0.97156	0.0125304
D-erythronolactone 2	0.0589898	0.0726592	1.16312	0.00652318	-1.8052	0.10381	0.98378	0.31739	0.498407
d-Glucoheptose 1	0.0260368	-0.00514407	0.513377	0.00290112	-0.71481	0.49111	0.30883	0.71019	0.148625
D-Glyceric acid	0.0575743	0.0657732	1.13521	0.00655812	-1.818	0.1197	0.92192	0.33135	0.479713
Digitoxose 2	0.055502	0.0789361	1.09435	0.00646422	-1.7836	0.10656	0.97241	0.31739	0.498407
Dihydroxyacetone	0.0278665	0.0950592	0.549454	0.00326931	-0.81115	0.43639	0.36013	0.68108	0.166802
Erythrose 1	0.0153452	-0.049182	0.302566	0.0017646	-0.42795	0.68304	0.16555	0.85435	0.0683642
Ethanolamine	0.0824438	0.0390153	1.62557	0.00934476	-3.19	0.013816	1.8596	0.15808	0.801123
fructose 1	-0.0700694	0.0610784	1.38158	-0.00781746	2.3357	0.060425	1.2188	0.25549	0.592626
fructose 2	-0.0677441	0.0640535	1.33573	-0.00761733	2.2451	0.070839	1.1497	0.28119	0.551
Fructose 26-biphosphate degr prod 2	-0.0687026	-0.0540171	1.35463	-0.00810087	2.4706	0.035963	1.4441	0.22564	0.646584
fucose 2	0.0725094	0.0560912	1.42969	0.00814292	-2.4914	0.033401	1.4762	0.21738	0.66278
fumaric acid	0.0602041	0.0202653	1.18707	0.00670435	-1.8726	0.10173	0.99257	0.31657	0.49953
glucose 1	0.00565177	0.00966342	0.111438	0.000616184	-0.14825	0.88633	0.052403	0.94903	0.0227201
glucose 2	-0.0418749	0.0685408	0.825662	-0.00483066	1.2481	0.25114	0.60009	0.50882	0.293436
glucose 3	-0.0284732	0.0781475	0.561416	-0.00336012	0.83523	0.43279	0.36373	0.68108	0.166802
Glucose-1-phosphate	0.0702934	0.0572304	1.386	0.00797179	-2.4081	0.044122	1.3553	0.2343	0.630228
glutamic acid	0.0991307	0.0229977	1.9546	0.0113718	-5.4326	0.0025904	2.5866	0.097184	1.01241
glutamine 2	0.0580697	-0.0192028	1.14498	0.00626211	-1.7112	0.11924	0.9236	0.33135	0.479713
Glutaric Acid	-0.000934661	0.0267769	0.018429	6.81622e-05	-0.016382	0.98751	0.0054593	0.99045	0.00416744
glycerol	-0.071441	0.0029112	1.40863	-0.00819485	2.5173	0.038844	1.4107	0.23246	0.633652
glycine 1	0.0514309	0.0454854	1.01408	0.00574346	-1.5342	0.16089	0.79348	0.39863	0.39943
glycine 2	0.0832824	0.0387354	1.64211	0.00959398	-3.3691	0.018565	1.7313	0.18518	0.732406
guanine 1	0.0192239	0.0236975	0.379045	0.00224422	-0.54737	0.60117	0.221	0.79542	0.0994035
guanosine	0.0847701	0.0296491	1.67144	0.00976455	-3.501	0.01253	1.9021	0.15729	0.803299
heptadecanoic acid	0.0587552	-0.0616049	1.1585	0.00668521	-1.8653	0.11695	0.93202	0.33135	0.479713
hexadecane	0.0589723	-0.0361104	1.16278	0.00667152	-1.8602	0.096835	1.014	0.30876	0.510379
Hippuric acid 2	-0.00925501	0.0181821	0.182484	-0.00116695	0.28156	0.7845	0.10541	0.91643	0.0379007
hydrocinnamic acid	-0.0488014	-0.0374826	0.962234	-0.00552039	1.4616	0.18907	0.72338	0.4276	0.368962
hydroxylamine	-0.0449348	0.0361239	0.885995	-0.00473239	1.2189	0.25424	0.59475	0.51061	0.291911
hypoxanthine 1	0.0330996	0.00871295	0.652637	0.00348428	-0.86837	0.40619	0.39128	0.65938	0.180864
inosine	0.0662921	0.0385919	1.30711	0.00770696	-2.2852	0.048897	1.3107	0.2343	0.630228
Isoleucine	0.10199	0.0139479	2.01098	0.0116887	-6.1174	0.0005173	3.2863	0.09226	1.03499
Itaconic acid	0.042501	0.0895042	0.838007	0.00491013	-1.2719	0.23218	0.63417	0.48042	0.318379
L-cysteine	0.082127	0.0421024	1.61933	0.00945923	-3.2704	0.020898	1.6799	0.18846	0.724781
L-glutamic acid	0.0747158	0.0196443	1.4732	0.00842044	-2.6335	0.031095	1.5073	0.21738	0.66278
L-homoserine 1	0.035339	0.000156492	0.696792	0.00418881	-1.0619	0.31769	0.498	0.5695	0.244506
L-Malic acid	-0.028	0.0233468	0.552087	-0.00341851	0.85078	0.41774	0.3791	0.66598	0.176539
L-Threose 1	-0.0178147	0.0598635	0.351259	-0.00220047	0.53639	0.6094	0.2151	0.80086	0.0964434
Lactamide 1	-0.0936384	-0.036451	1.8463	-0.0106085	4.3095	0.0047144	2.3266	0.11723	0.930961
lauric acid	0.0726688	0.0535059	1.43284	0.0082856	-2.5633	0.040651	1.3909	0.23255	0.633484
leucine	0.0990451	-0.00335673	1.95291	0.0113387	-5.3708	0.00039448	3.404	0.09226	1.03499
Lignoceric acid	0.0615982	-0.0344658	1.21455	0.00698072	-1.9792	0.10366	0.98438	0.31739	0.498407
linoleic acid	-0.0207069	0.0860219	0.408286	-0.00238839	0.58369	0.57372	0.2413	0.77751	0.109294
Linoleic acid methyl ester	-0.0122641	0.026718	0.241816	-0.00155157	0.37551	0.71579	0.14522	0.86323	0.0638735
luteolin	0.0773119	-0.000395762	1.52439	0.00887574	-2.8895	0.031775	1.4979	0.21738	0.66278
lysine	0.0781425	0.0265346	1.54076	0.00900798	-2.97	0.031066	1.5077	0.21738	0.66278
Lyxonic acid 14-lactone	0.0270651	0.0842688	0.533653	0.00301528	-0.74447	0.47379	0.32441	0.70079	0.154412
Maleamate 1	0.0377067	0.0645048	0.743477	0.00419441	-1.0635	0.33005	0.48143	0.58358	0.2339
Maleimide	-0.0349206	-0.00656086	0.688543	-0.00375749	0.94227	0.37034	0.4314	0.63352	0.19824
malonic acid 1	-0.0120407	0.0674274	0.237412	-0.00129436	0.31259	0.76104	0.11859	0.89711	0.0471543
methionine 1	0.10038	0.00211232	1.97924	0.0115039	-5.6955	0.00071151	3.1478	0.09226	1.03499
Methyl Palmitoleate	0.085528	0.0470284	1.68639	0.00976601	-3.5022	0.0057092	2.2434	0.11798	0.928192
Methyl Phosphate	-0.0461895	0.000282289	0.910734	-0.00560188	1.4879	0.16886	0.77246	0.40727	0.390118
Monoolein	-0.0734497	0.00682581	1.44823	-0.00859703	2.7292	0.028539	1.5446	0.20947	0.678878
Monostearin	0.0690302	-0.0486011	1.36109	0.00782294	-2.3382	0.051894	1.2849	0.23883	0.621911
myo-inositol	0.0753278	0.0417944	1.48527	0.00866815	-2.769	0.038743	1.4118	0.23246	0.633652
Myristic Acid	0.081888	0.0394292	1.61461	0.00942854	-3.2485	0.022616	1.6456	0.18846	0.724781
N_alpha_N_alpha_-dimethyl-L-histidine	-0.0497819	-0.0047396	0.981568	-0.00588332	1.5807	0.16547	0.78129	0.40482	0.392738
N-_2-hydroxyethyl_-iminodiacetic acid 2	-0.0707794	-0.0356805	1.39558	-0.00832684	2.5845	0.049122	1.3087	0.2343	0.630228
N-Acetyl-beta-D-mannosamine 3	-0.0383143	-0.00219091	0.755458	-0.00450149	1.1513	0.28975	0.53798	0.53563	0.271135
N-Acetyl-D-galactosamine 1	0.0672725	0.0135493	1.32644	0.0077086	-2.286	0.068189	1.1663	0.27346	0.563106
N-Acetyl-L-glutamic acid 2	0.0838337	0.00214175	1.65298	0.0094749	-3.2816	0.013223	1.8787	0.15729	0.803299
N-cyclohexylformamide 1	0.0569541	0.0883543	1.12298	0.00659228	-1.8306	0.097808	1.0096	0.30933	0.509578
N-Ethylglycine 2	-0.0119186	0.0412785	0.235004	-0.000890284	0.21445	0.83451	0.078568	0.92925	0.0318674
N-formyl-L-methionine 1	0.0686248	0.0549006	1.3531	0.00775261	-2.3059	0.046779	1.33	0.2343	0.630228
N-Methyl-DL-alanine	0.0220929	0.0591929	0.435613	0.00239394	-0.5851	0.57764	0.23834	0.77751	0.109294
N-Methyl-L-glutamic acid 2	0.0590551	0.0787863	1.16441	0.00680672	-1.9115	0.086621	1.0624	0.30085	0.52165
naringenin 1	-0.0314282	-0.0548328	0.619682	-0.00365379	0.91406	0.39181	0.40692	0.64858	0.188036
norvaline	0.0169132	0.0768529	0.333484	0.00168102	-0.40734	0.69257	0.15954	0.86073	0.0651331
O-methylthreonine 2	0.0473506	0.0507404	0.933629	0.00525189	-1.3766	0.20399	0.69038	0.44606	0.350607
O-phosphonothreonine 2	0.0727135	-0.0401409	1.43372	0.00820004	-2.5199	0.034087	1.4674	0.21738	0.66278
O-Phosphorylethanolamine	0.0721191	-0.017711	1.422	0.00801893	-2.4307	0.042282	1.3738	0.2343	0.630228
Octadecanol	0.0637149	-0.0523708	1.25629	0.00721095	-2.0718	0.082124	1.0855	0.29151	0.535347
ornithine 1	0.0719773	0.048442	1.4192	0.00827788	-2.5593	0.045233	1.3445	0.2343	0.630228
Orotic acid	0.0717311	-0.0134381	1.41435	0.00823307	-2.5365	0.047442	1.3238	0.2343	0.630228
oxalic acid	0.0230598	0.0961075	0.454679	0.00263159	-0.64549	0.53696	0.27005	0.746	0.127261
oxamic acid	0.0247032	0.0961449	0.487082	0.00290951	-0.71699	0.49078	0.30911	0.71019	0.148625
oxoproline	0.101046	0.0181137	1.99237	0.0115749	-5.8495	0.0017923	2.7466	0.097184	1.01241
palmitic acid	0.0936199	0.0153002	1.84594	0.0106386	-4.3448	0.0026599	2.5751	0.097184	1.01241
palmitoleic acid	0.0649531	0.0558031	1.2807	0.00746985	-2.1807	0.080772	1.0927	0.29151	0.535347
pantothenic acid	0.0826263	-0.0272072	1.62917	0.00937753	-3.2127	0.0095011	2.0222	0.14221	0.84707
Pelargonic acid	-0.0712007	-0.030083	1.40389	-0.00814526	2.4925	0.034012	1.4684	0.21738	0.66278
pentadecanoic acid	0.0612118	-0.0637083	1.20693	0.00691423	-1.9531	0.094476	1.0247	0.30849	0.510759
Phenyl beta-D-glucopyranoside	-0.0189708	-0.0579967	0.374053	-0.00227835	0.55595	0.59286	0.22705	0.79162	0.101483
Phenylacetic acid	-0.0113858	-0.0615768	0.224499	-0.0011495	0.27732	0.78719	0.10392	0.91658	0.0378296
phenylalanine 1	0.0968356	0.0155085	1.90934	0.0111057	-4.9767	0.002386	2.6223	0.097184	1.01241
phenylpyruvate	0.0486282	0.0922482	0.95882	0.00559248	-1.4848	0.17065	0.76788	0.40727	0.390118
phosphate	0.022817	-0.0666862	0.449891	0.00267932	-0.6577	0.52947	0.27616	0.7408	0.130299
phthalic acid	0.0453106	0.0770549	0.893405	0.00512213	-1.3364	0.21419	0.6692	0.45821	0.338935
Phytol	0.0331754	0.0693486	0.654132	0.00380228	-0.95452	0.36234	0.44089	0.62924	0.201184
piceatannol 1	0.0171416	-0.0755648	0.337987	0.00199601	-0.48531	0.63926	0.19433	0.818	0.0872467
progesterone	-0.0106825	-0.0595346	0.21063	-0.00134338	0.32455	0.7548	0.12217	0.89246	0.0494112
proline	0.0882742	0.0143873	1.74053	0.0100799	-3.7689	0.010027	1.9988	0.14221	0.84707
Prostaglandin E2 1	0.073001	0.0195627	1.43939	0.00843105	-2.6392	0.044669	1.35	0.2343	0.630228
Purine riboside	0.0574029	0.0715507	1.13183	0.0066231	-1.8421	0.095588	1.0196	0.30849	0.510759
putrescine 2	0.0593707	0.00413869	1.17063	0.00681669	-1.9153	0.11337	0.94552	0.32739	0.484935
Pyrrole-2-Carboxylic Acid	0.0706393	0.0622603	1.39282	0.00806816	-2.4546	0.049993	1.3011	0.2343	0.630228
Pyruvic acid	-0.0474092	0.0557525	0.934783	-0.0055798	1.4807	0.1861	0.73024	0.42585	0.370743
ribose	0.00179635	0.0343971	0.0354192	2.27317e-05	-0.0054631	0.99576	0.0018473	0.99576	0.00184532
Saccharic acid	0.0120723	0.0449784	0.238035	0.000915278	-0.2205	0.83057	0.080624	0.92925	0.0318674
Salicylaldehyde	0.0799218	0.0592617	1.57585	0.00917746	-3.0778	0.019404	1.7121	0.18846	0.724781
serine 1	0.0936338	0.0203938	1.84621	0.0107335	-4.4596	0.0042862	2.3679	0.11723	0.930961
sorbitol	-0.0067375	0.0361791	0.132846	-0.00105543	0.25447	0.80566	0.093848	0.92448	0.0341025
squalene	0.0901199	-0.0469259	1.77693	0.0102819	-3.9598	0.0027481	2.561	0.097184	1.01241
stearic acid	0.0269498	-0.0170686	0.531379	0.0029644	-0.73123	0.48541	0.31389	0.71019	0.148625
Stigmasterol	0.0431463	-0.021601	0.850731	0.00489411	-1.2671	0.26041	0.58434	0.51161	0.291061
succinic acid	0.0412911	0.0160575	0.814152	0.00467387	-1.2016	0.27781	0.55625	0.52857	0.276897
sucrose	0.0328112	0.0489163	0.646951	0.00388309	-0.97672	0.36959	0.43228	0.63352	0.19824
sulfuric acid	-0.026831	0.0504113	0.529037	-0.00313427	0.77558	0.45627	0.34078	0.69061	0.160767
Tagatose 1	-0.0256524	0.0584865	0.505798	-0.00296131	0.73043	0.48863	0.31102	0.71019	0.148625
Tartronic acid	0.0876568	0.0489785	1.72836	0.010103	-3.7899	0.0048217	2.3168	0.11723	0.930961
threonine 1	0.092548	0.0174681	1.8248	0.0106275	-4.3317	0.0057496	2.2404	0.11798	0.928192
thymidine 1	0.0143271	0.00793473	0.282492	0.00159873	-0.38709	0.70796	0.14999	0.86208	0.0644524
thymidine 5-monophosphate degr prod	0.0972955	-0.00786919	1.91841	0.0110821	-4.9402	0.0011362	2.9446	0.097184	1.01241
thymine	0.0270404	-0.00261182	0.533165	0.00304471	-0.75214	0.46996	0.32794	0.70079	0.154412
Thymol	0.0667079	0.0679495	1.3153	0.00770083	-2.2825	0.049895	1.3019	0.2343	0.630228
transtrans-Muconic acid	0.0644955	-0.0269917	1.27168	0.007365	-2.136	0.060146	1.2208	0.25549	0.592626
trehalose	-0.0485612	0.0638145	0.957498	-0.00567448	1.5115	0.19103	0.71891	0.42953	0.367006
tyramine	-0.0492077	0.0204138	0.970246	-0.00571138	1.5236	0.17001	0.76952	0.40727	0.390118
tyrosine 1	0.0905478	0.025307	1.78536	0.0104079	-4.0882	0.0093954	2.0271	0.14221	0.84707
uracil	0.0324527	-0.0348521	0.639881	0.00360903	-0.90194	0.38912	0.40991	0.64858	0.188036
urea	0.0226019	0.0881795	0.44565	0.00257803	-0.63182	0.54252	0.26559	0.74916	0.125425
valine	0.0956074	0.0209679	1.88512	0.0109437	-4.737	0.0017639	2.7535	0.097184	1.01241
xanthine	0.0800505	0.00321435	1.57838	0.00906793	-3.0075	0.016931	1.7713	0.17801	0.749556
xylitol	-0.0520705	-0.0445163	1.02669	-0.00624706	1.7059	0.1201	0.92044	0.33135	0.479713
xylose 1	-0.0812638	0.0559581	1.60231	-0.00941101	3.2362	0.021044	1.6769	0.18846	0.724781
Zymosterol 2	-0.00700577	-0.0693699	0.138135	-0.000901756	0.21723	0.83243	0.079653	0.92925	0.0318674
