# Supplementary material for: Impairment of Intestinal Barrier Function Induced by Early Weaning via Autophagy and Apoptosis Associated With Gut Microbiome and Metabolites
Source: Front Immunol. 2021 Dec 15;12:804870. doi: 10.3389/fimmu.2021.804870 (PMC8714829; doi:10.3389/fimmu.2021.804870)
Supplement: Supplementary file 4 [file DataSheet_4.xlsx]

## Sheet: WP
	FC	log2(FC)	p-val	EWP-Mean	NSP-Mean	Which-Max
Lactamide	0.23116	-2.113	0.0047144	0.610685	0.141168	EWP
cellobiose	0.40029	-1.3209	0.007454	0.0101774	0.00407387	EWP
caprylic acid	0.41863	-1.2563	0.010236	1.46057	0.611436	EWP
xylose	0.27773	-1.8482	0.021044	0.112348	0.0312023	EWP
Monoolein	0.23263	-2.1039	0.028539	0.00724748	0.00168594	EWP
Pelargonic acid	0.62556	-0.67678	0.034012	0.0830532	0.0519547	EWP
Fructose 2,6-biphosphate	0.48227	-1.0521	0.035963	0.0190098	0.00916779	EWP
glycerol	0.75969	-0.39651	0.038844	0.561345	0.426449	EWP
N-_2-hydroxyethyl_-iminodiacetic acid 2	0.055265	-4.1775	0.049122	0.0517877	0.00286205	EWP
benzoic acid	0.54387	-0.87867	0.056301	0.149941	0.0815485	EWP
fructose	0.18851	-2.4073	0.060425	0.845192	0.15933	EWP
3-_3-hydroxyphenyl_propionic acid	0.098841	-3.3387	0.10522	0.00708458	0.000700246	EWP
xylitol	0.47276	-1.0808	0.1201	0.00210866	0.000996894	EWP
allose	0.63892	-0.6463	0.16235	0.0204776	0.0130835	EWP
N_alpha_-dimethyl-L-histidine	0.24543	-2.0266	0.16547	0.0337274	0.00827783	EWP
Methyl Phosphate	0.7689	-0.37913	0.16886	0.00977774	0.00751809	EWP
tyramine	0.31212	-1.6798	0.17001	0.00717577	0.0022397	EWP
Pyruvic acid	0.54421	-0.87776	0.1861	0.0282202	0.0153577	EWP
hydrocinnamic acid	0.67593	-0.56505	0.18907	0.191929	0.129731	EWP
trehalose	0.024709	-5.3388	0.19103	0.195168	0.00482238	EWP
glucose	0.60681	-0.72067	0.25114	0.124229	0.0753841	EWP
hydroxylamine	0.83006	-0.26872	0.25424	0.00731359	0.00607069	EWP
N-Acetyl-beta-D-mannosamine 3	0.63729	-0.64999	0.28975	0.0010187	0.000649203	EWP
arachidonic acid	0.63734	-0.64987	0.35822	0.00388832	0.00247817	EWP
Maleimide	0.86838	-0.2036	0.37034	0.021329	0.0185217	EWP
naringenin 1	0.63412	-0.65716	0.39181	0.0034983	0.00221836	EWP
2-Deoxytetronic acid	0.774	-0.36959	0.41446	0.000680371	0.00052661	EWP
L-Malic acid	0.72407	-0.4658	0.41774	0.0343005	0.0248359	EWP
Capric Acid	0.83973	-0.252	0.41966	0.109188	0.0916883	EWP
glucose 3	0.59466	-0.74985	0.43279	0.0735683	0.0437485	EWP
sulfuric acid	0.81959	-0.28703	0.45627	0.0165911	0.0135979	EWP
Tagatose 1	0.74113	-0.4322	0.48863	0.0205083	0.0151994	EWP
12-Cyclohexanedione	0.8599	-0.21776	0.49001	0.0107607	0.00925311	EWP
2-Furoic Acid	0.79488	-0.33119	0.49755	0.00833244	0.00662332	EWP
__-_-Taxifolin	0.70999	-0.49413	0.53132	0.0340993	0.0242101	EWP
36-Anhydro-D-galactose 4	0.72521	-0.46353	0.54961	0.000837945	0.000607686	EWP
linoleic acid	0.86253	-0.21336	0.57372	0.283567	0.244584	EWP
Phenyl beta-D-glucopyranoside	0.7217	-0.47052	0.59286	0.00454986	0.00328365	EWP
L-Threose 1	0.85515	-0.22576	0.6094	0.00777118	0.00664549	EWP
2-hydroxybutanoic acid	0.8941	-0.16149	0.68868	0.0147653	0.0132017	EWP
Cytosin	0.86846	-0.20347	0.7088	0.00515117	0.00447357	EWP
Linoleic acid methyl ester	0.92417	-0.11376	0.71579	0.0080624	0.00745106	EWP
5-Aminovaleric acid 1	0.85514	-0.22576	0.75006	0.140716	0.120333	EWP
progesterone	0.858	-0.22095	0.7548	0.0268077	0.0230011	EWP
malonic acid 1	0.94799	-0.077056	0.76104	0.0883613	0.0837656	EWP
Carbobenzyloxy-L-leucine degr1	0.9504	-0.073391	0.77584	0.0155247	0.0147547	EWP
Hippuric acid 2	0.96166	-0.056404	0.7845	0.679972	0.653901	EWP
Phenylacetic acid	0.91612	-0.12639	0.78719	0.06294	0.0576608	EWP
2-Amino-3-methyl-1-butanol	0.90549	-0.14323	0.78934	0.0677595	0.0613554	EWP
sorbitol	0.88455	-0.17699	0.80566	0.00188962	0.00167146	EWP
4-aminobutyric acid 1	0.90894	-0.13774	0.81509	0.0304226	0.0276523	EWP
Zymosterol 2	0.89495	-0.16012	0.83243	0.0391846	0.0350683	EWP
N-Ethylglycine 2	0.95994	-0.058987	0.83451	0.0145469	0.0139642	EWP
4-hydroxybutyrate	0.96336	-0.053851	0.9067	0.0337205	0.032485	EWP
D-Arabitol	0.98819	-0.017135	0.96156	0.0187219	0.0185009	EWP
4-Methylbenzyl alcohol	0.99455	-0.007888	0.97932	0.0312876	0.031117	EWP

## Sheet: SP
	FC	log2(FC)	p-val	EWP-Mean	NSP-Mean	Which-Max
leucine	2.9561	1.5637	0.00039448	0.351935	1.04035	NSP
Isoleucine	3.9472	1.9808	0.0005173	0.106259	0.419425	NSP
methionine 1	3.4975	1.8063	0.00071151	0.0296271	0.103622	NSP
thymidine 5-monophosphate degr prod	3.2032	1.6795	0.0011362	0.0010872	0.00348252	NSP
valine	3.3153	1.7292	0.0017639	0.222954	0.739165	NSP
oxoproline	3.1278	1.6452	0.0017923	1.01327	3.16933	NSP
phenylalanine 1	4.5191	2.176	0.002386	0.0332184	0.150117	NSP
glutamic acid	3.5363	1.8223	0.0025904	0.0465579	0.164644	NSP
palmitic acid	3.7843	1.92	0.0026599	0.00805269	0.0304734	NSP
squalene	2.1745	1.1207	0.0027481	0.195825	0.425818	NSP
13-diaminopropane	1.8406	0.88015	0.0034462	0.140287	0.258207	NSP
26-Diaminopimelic acid 2	3.7114	1.892	0.0040278	0.014982	0.0556043	NSP
serine 1	3.102	1.6332	0.0042862	0.098032	0.304093	NSP
Tartronic acid	1.8205	0.86436	0.0048217	0.0248831	0.0453006	NSP
Methyl Palmitoleate	1.6885	0.75578	0.0057092	0.0157115	0.0265294	NSP
threonine	3.3697	1.7526	0.0057496	0.049356	0.166315	NSP
cycloserine	4.5915	2.199	0.0059962	0.00102627	0.00471212	NSP
tyrosine 1	8.4689	3.0822	0.0093954	0.019483	0.164999	NSP
pantothenic acid	2.4028	1.2647	0.0095011	0.00433223	0.0104094	NSP
proline	4.259	2.0905	0.010027	0.486711	2.0729	NSP
guanosine	2.6193	1.3892	0.01253	0.00139893	0.00366424	NSP
aspartic acid 1	2.4697	1.3043	0.012562	0.0225552	0.0557038	NSP
N-Acetyl-L-glutamic acid 2	3.014	1.5917	0.013223	0.00781098	0.0235422	NSP
Ethanolamine	7.8785	2.9779	0.013816	0.00186598	0.0147011	NSP
xanthine	2.0945	1.0666	0.016931	0.0338355	0.0708688	NSP
glycine 2	3.9214	1.9714	0.018565	0.0585817	0.229722	NSP
Salicylaldehyde	1.581	0.66087	0.019404	0.00319573	0.00505255	NSP
L-cysteine	2.3344	1.223	0.020898	0.00254331	0.00593703	NSP
5-Aminoimidazole-4-carboxamide 2	5.0208	2.3279	0.021664	0.0034394	0.0172686	NSP
Aminomalonic acid	3.1958	1.6762	0.022442	0.00457925	0.0146346	NSP
Myristic Acid	12.435	3.6364	0.022616	0.0915266	1.13816	NSP
beta-Glutamic acid 1	13.782	3.7847	0.02277	0.0014199	0.0195685	NSP
citrulline 1	3.744	1.9046	0.027934	0.00236113	0.00883997	NSP
Biuret 3	1.7757	0.82837	0.028452	0.00690593	0.0122627	NSP
lysine	9.6995	3.2779	0.031066	0.0158799	0.154027	NSP
L-glutamic acid	3.4964	1.8059	0.031095	0.006194	0.0216564	NSP
luteolin	7.2107	2.8501	0.031775	0.00188042	0.013559	NSP
fucose 2	1.7797	0.83165	0.033401	0.0173769	0.030926	NSP
O-phosphonothreonine 2	1.9857	0.98961	0.034087	0.0124328	0.0246872	NSP
myo-inositol	8.2151	3.0383	0.038743	0.0121315	0.0996612	NSP
lauric acid	2.0561	1.0399	0.040651	0.0177919	0.0365828	NSP
O-Phosphorylethanolamine	1.5756	0.65586	0.042282	0.000986694	0.00155459	NSP
Glucose-1-phosphate	1.6486	0.72126	0.044122	0.00538457	0.00887712	NSP
Prostaglandin E2 1	4.26	2.0908	0.044669	0.00145376	0.00619296	NSP
ornithine 1	3.9322	1.9753	0.045233	0.00557673	0.0219288	NSP
N-formyl-L-methionine 1	1.4665	0.55236	0.046779	0.00336793	0.00493903	NSP
13-Cyclohexanedione 1	1.5666	0.64762	0.046907	0.0234998	0.0368143	NSP
4-Hydroxy-6-methyl-2-pyrone	1.4832	0.56867	0.047167	0.0532403	0.0789635	NSP
Orotic acid	5.9949	2.5837	0.047442	0.000332683	0.0019944	NSP
inosine	2.5836	1.3694	0.048897	0.00614373	0.0158732	NSP
Thymol	1.9392	0.95547	0.049895	0.00188394	0.00365334	NSP
Pyrrole-2-Carboxylic Acid	3.4083	1.7691	0.049993	0.00345555	0.0117777	NSP
Monostearin	2.2721	1.184	0.051894	0.00252733	0.00574222	NSP
Cortexolone 2	1.7787	0.83082	0.052845	0.0254285	0.0452297	NSP
2-Amino-2-norbornanecarboxylic acid 2	1.2818	0.35814	0.057822	0.0157826	0.0202297	NSP
transtrans-Muconic acid	1.6611	0.73211	0.060146	0.00487485	0.00809746	NSP
56-dihydrouracil 1	1.5336	0.61691	0.061279	0.00796781	0.0122193	NSP
Chlorogenic Acid 1	26.998	4.7548	0.062569	0.00317588	0.0857437	NSP
N-Acetyl-D-galactosamine 1	6.4333	2.6855	0.068189	0.0174114	0.112012	NSP
alpha-ketoglutaric acid	4.7345	2.2432	0.075865	0.00136535	0.00646423	NSP
2-ketoadipate 4	1.3125	0.39234	0.077948	0.0130415	0.0171173	NSP
palmitoleic acid	13.169	3.719	0.080772	0.0100714	0.132626	NSP
Octadecanol	2.1735	1.12	0.082124	0.01471	0.0319716	NSP
alpha-ketoisocaproic acid 1	1.8957	0.92275	0.084988	0.00242026	0.00458816	NSP
N-Methyl-L-glutamic acid 2	1.447	0.53311	0.086621	0.0154499	0.0223566	NSP
3-methylcatechol	1.4602	0.54621	0.089749	0.0034469	0.00503332	NSP
pentadecanoic acid	2.4464	1.2906	0.094476	0.238705	0.58396	NSP
Purine riboside	1.3703	0.45446	0.095588	0.010007	0.0137124	NSP
Behenic acid	2.558	1.355	0.095958	0.32446	0.829971	NSP
hexadecane	1.4441	0.53016	0.096835	0.000705815	0.00101926	NSP
N-cyclohexylformamide 1	1.3539	0.43715	0.097808	0.100544	0.13613	NSP
fumaric acid	1.1643	0.21949	0.10173	0.0114596	0.0133426	NSP
Lignoceric acid	4.8747	2.2853	0.10366	0.165677	0.807623	NSP
D-erythronolactone 2	1.5421	0.62487	0.10381	0.00626278	0.00965762	NSP
Digitoxose 2	1.4172	0.50302	0.10656	0.00598389	0.00848025	NSP
canavanine degr prod	1.3274	0.40864	0.10688	0.00583275	0.00774262	NSP
3-Aminoisobutyric acid 1	1.3201	0.40065	0.10931	0.019125	0.025247	NSP
putrescine 2	8.3364	3.0594	0.11337	0.0178154	0.148515	NSP
3-Hexenedioic acid	1.4586	0.54457	0.11339	0.00456079	0.00665231	NSP
Citraconic acid 2	1.3216	0.40232	0.11362	0.00357623	0.00472644	NSP
heptadecanoic acid	2.2193	1.1501	0.11695	0.118413	0.26279	NSP
glutamine 2	1.4155	0.50136	0.11924	0.0207433	0.0293631	NSP
D-Glyceric acid	1.5921	0.67097	0.1197	0.00459639	0.00731809	NSP
catechol	1.3313	0.41288	0.12472	0.00343273	0.00457013	NSP
cholesterol	1.7865	0.83714	0.14269	0.0207189	0.0370143	NSP
4-hydroxyphenylacetic acid	1.3947	0.47996	0.15802	0.00667633	0.00931153	NSP
2-hydroxy-3-isopropylbutanedioic acid	2.8732	1.5226	0.15925	0.00343649	0.00987358	NSP
glycine 1	1.7742	0.82716	0.16089	0.176166	0.312551	NSP
phenylpyruvate	1.4076	0.49323	0.17065	0.00257991	0.00363146	NSP
beta-Alanine 2	2.4	1.263	0.18601	0.00188442	0.00452254	NSP
O-methylthreonine 2	2.4539	1.2951	0.20399	0.00566351	0.0138977	NSP
alanine 1	1.2585	0.33176	0.20411	1.22237	1.53841	NSP
phthalic acid	1.32	0.4005	0.21419	0.00712728	0.00940776	NSP
alpha-Ecdysone 2	142.8	7.1579	0.21905	1.51e-05	0.00215849	NSP
1-Monopalmitin	1.596	0.67447	0.22137	0.00139925	0.00223322	NSP
2425-dihydrolanosterol	2.4995	1.3216	0.22624	0.0467722	0.116906	NSP
Itaconic acid	1.2494	0.32124	0.23218	0.00289706	0.0036196	NSP
adipic acid	1.2532	0.32558	0.23839	0.0136826	0.0171467	NSP
Stigmasterol	7.3448	2.8767	0.26041	0.00206136	0.0151403	NSP
3-hydroxy-L-proline 2	1.2234	0.29088	0.2649	0.0197236	0.0241296	NSP
succinic acid	1.5285	0.6121	0.27781	0.374496	0.572412	NSP
adrenaline 2	1.4364	0.52251	0.27829	0.00395106	0.0056755	NSP
Arachidic acid	1.6513	0.72359	0.28057	0.818387	1.35139	NSP
Adrenosterone 1	1.9124	0.9354	0.28127	0.00157387	0.0030099	NSP
3-Hydroxynorvaline 2	2.9089	1.5405	0.29053	0.1598	0.464848	NSP
L-homoserine 1	1.2439	0.31486	0.31769	0.0031778	0.00395284	NSP
cis-gondoic acid	1.583	0.66262	0.3248	0.124765	0.197497	NSP
Maleamate 1	1.399	0.48444	0.33005	0.00248978	0.0034833	NSP
3-hydroxybenzoic acid	1.2103	0.27542	0.3382	0.0254534	0.0308074	NSP
Phytol	1.2372	0.30711	0.36234	0.0164715	0.020379	NSP
sucrose	3.7893	1.9219	0.36959	0.00239938	0.00909191	NSP
_-_-Dihydrocarveol	1.1767	0.23474	0.37558	0.121571	0.143052	NSP
2-amino-2-methylpropane-13-diol 2	1.1436	0.19358	0.37977	0.0103611	0.011849	NSP
uracil	1.151	0.20283	0.38912	0.222561	0.256158	NSP
14-Cyclohexanedione 2	1.6203	0.69624	0.39162	0.000907032	0.00146964	NSP
hypoxanthine 1	1.2353	0.30484	0.40619	0.126543	0.156315	NSP
1-Hexadecanol	1.4768	0.56247	0.40682	0.0277431	0.040971	NSP
3-_2-Hydroxyphenyl_propionic acid	1.2129	0.27842	0.42162	0.0045064	0.00546565	NSP
Dihydroxyacetone	1.1347	0.18234	0.43639	0.0403243	0.0457567	NSP
2-keto-isovaleric acid 1	1.0919	0.12678	0.43722	0.0245426	0.0267971	NSP
D-_glycerol 1-phosphate_	1.2502	0.32219	0.43977	0.0828923	0.103635	NSP
Cerotinic acid	1.3212	0.40187	0.44121	0.0210536	0.0278164	NSP
cholic acid	2.9411	1.5564	0.45504	0.00010387	0.000305495	NSP
butyraldehyde 3	1.1427	0.19242	0.45579	0.0027429	0.00313426	NSP
thymine	1.3094	0.38886	0.46996	0.0392157	0.0513474	NSP
4-HYDROXYPYRIDINE	1.1027	0.14099	0.47069	0.0254876	0.0281041	NSP
Lyxonic acid 14-lactone	1.5605	0.64205	0.47379	0.000545263	0.000850907	NSP
21-hydroxypregnenolone 2	1.1288	0.17481	0.4738	0.00338952	0.00382613	NSP
stearic acid	1.6257	0.70109	0.48541	3.69128	6.00105	NSP
oxamic acid	1.1374	0.1857	0.49078	0.0020668	0.00235072	NSP
d-Glucoheptose 1	1.2961	0.37412	0.49111	0.00533281	0.00691158	NSP
phosphate	1.0982	0.13516	0.52947	1.11768	1.22745	NSP
oxalic acid	1.1022	0.14041	0.53696	0.0828911	0.0913643	NSP
urea	1.0987	0.13583	0.54252	0.0117722	0.0129344	NSP
3-hydroxybutyric acid	1.1012	0.13908	0.55747	0.0219993	0.0242257	NSP
N-Methyl-DL-alanine	1.351	0.43398	0.57764	0.0810964	0.109557	NSP
D-alanyl-D-alanine 2	1.113	0.15445	0.59601	0.00257592	0.00286699	NSP
guanine 1	1.1702	0.2267	0.60117	0.00278302	0.00325656	NSP
2-hydroxypyridine	1.0633	0.088581	0.6228	0.808517	0.859715	NSP
piceatannol 1	1.2363	0.30601	0.63926	0.0575452	0.0711424	NSP
arbutin	1.2989	0.37725	0.6451	0.00845014	0.0109756	NSP
6-phosphogluconic acid	1.1176	0.16042	0.67621	0.0125975	0.0140791	NSP
Erythrose 1	1.1082	0.14823	0.68304	0.00902886	0.0100058	NSP
norvaline	1.1446	0.19486	0.69257	0.00653912	0.00748473	NSP
2-Butyne-14-diol	1.0574	0.080513	0.69978	0.0168959	0.0178657	NSP
azelaic acid	1.1422	0.19185	0.70324	0.0286417	0.0327153	NSP
thymidine 1	1.1901	0.25105	0.70796	0.030948	0.0368304	NSP
Biphenyl	1.1043	0.14314	0.72787	0.00126853	0.00140085	NSP
creatine	1.1125	0.15375	0.80592	0.00732998	0.00815426	NSP
Saccharic acid	1.1013	0.13921	0.83057	0.00249377	0.00274639	NSP
3-hydroxyphenylacetic acid	1.1374	0.18571	0.85195	0.00714858	0.00813061	NSP
2-Methoxyestrone 2	1.0445	0.062832	0.87882	0.00345883	0.00361279	NSP
glucose 1	1.0429	0.060568	0.88633	0.494422	0.515621	NSP
3712-Trihydroxycoprostane 1	1.0413	0.058448	0.88804	0.513712	0.534952	NSP
4-Acetamidobutyric acid 2	1.0398	0.056272	0.94705	0.00183045	0.00190326	NSP
4-Hydroxycyclohexanecarboxylic acid	1.0269	0.03824	0.94765	0.00155472	0.00159648	NSP
Glutaric Acid	1.0014	0.00208	0.98751	0.0160425	0.0160657	NSP
ribose	1.0018	0.0025672	0.99576	0.152951	0.153223	NSP
